# Supplementary material for: Effect of fatigue on neuromuscular adaptations in endurance-trained and recreationally active males
Source: PeerJ. 2026 Mar 17;14:e20979. doi: 10.7717/peerj.20979 (PMC13003946; doi:10.7717/peerj.20979)
Supplement: Supplemental Information 1 [file peerj-14-20979-s001.xlsx]

## Sheet: MVIC
ID	Group	Height	Weight	Age	BMI (kg/m2)	Duration	RMSpre	MDFpre	MVICpre	MVICpost0	pMVICpre	pMVICpost0	pRMSpre	pRMSpost0	pMDFpre	pMDFpost0	RPEpre	RPEpost0
1	M	182	67.3	23	20.3176	77.5874	0.129958	99.6395	251.791	197.907	100	78.5996	100	100.793	100	102.887	1	8
2	M	185	90.8	24	26.5303	49.2637	0.191641	96.3421	399.787	316.62	100	79.1973	100	127.09	100	80.2672	1	9
3	M	180	70	23	21.6049	86.1465	0.282918	78.4614	345.741	231.462	100	66.9466	100	102.624	100	93.3021	2	10
4	DR	176	68	25	21.9525	77.3691	0.403036	65.5132	328.067	229.808	100	70.0493	100	77.9681	100	104.022	1	9
5	M	180	72.3	24	22.3148	126.94	0.151278	75.9765	320.982	278.659	100	86.8145	100	134.25	100	88.9415	2	8
6	M	170	65.7	19	22.7336	73.0898	0.210608	66.7941	357.517	348.919	100	97.5951	100	126.7	100	85.1116	1	8
7	M	180	89.9	23	27.7469	80.5269	0.0734671	75.3874	364.358	265.814	100	72.9542	100	151.769	100	76.1199	0	9
8	M	173	73.6	24	24.5915	117.163	0.141561	61.4855	314.401	186.746	100	59.3974	100	85.8129	100	89.1087	0	8
9	M	183	68.2	21	20.3649	301.639	0.0935149	81.4078	260.95	208.508	100	79.9034	100	114.581	100	84.1098	1	7
10	M	183	77.2	23	23.0523	73.772	0.162482	64.6841	425.479	281.533	100	66.1685	100	121.145	100	83.1669	1	7.5
11	DR	175	70.2	23	22.9224	489.689	0.0644078	62.7148	220.678	271.675	100	123.109	100	182.723	100	90.2813	1	8
12	M	180	71	23	21.9136	42.3906	0.0192668	65.4196	538.616	315.29	100	58.537	100	337.964	100	76.3241	1	10
13	DR	173	59.1	18	19.7467	112.171	0.162895	80.2161	294.665	247.628	100	84.037	100	97.0104	100	99.4113	1	8
14	DR	181	70.5	18	21.5195	268.295	0.20109	70.1286	298.775	102.769	100	34.3968	100	43.3194	100	103.788	1	9
15	DR	174	60.5	19	19.9828	93.4272	0.16	77.2915	261.507	245.293	100	93.7999	100	135.324	100	93.0997	1	9
16	M	178	83.5	26	26.354	144.417	0.109698	75.3764	477.282	339.433	100	71.118	100	178.809	100	95.7148	1	7
17	DR	182	61	21	18.4157	73.4551	0.539472	59.3428	493.691	235.403	100	47.6822	100	28.9823	100	130.762	1	7
18	DR	172	65	18	21.9713	61.7495	0.0848638	70.5716	202.378	147.29	100	72.7797	100	73.388	100	118.716	1	8
19	DR	175	68	22	22.2041	121.052	0.104645	59.7502	304.518	189.725	100	62.3033	100	74.3723	100	115.081	0	5
20	DR	187	71.3	18	20.3895	69.7178	0.236304	86.9168	412.949	361.792	100	87.6117	100	77.4273	100	79.9905	1	9
21	DR	176	59.3	20	19.1439	109.6	0.141075	71.6691	229.112	146.974	100	64.1495	100	139.634	100	93.3127	1	8
22	DR	175	61	19	19.9184	210.341	0.0886237	73.1372	191.596	153.321	100	80.0231	100	168.077	100	97.261	1	8

## Sheet: ramp60
ID	Group	MFCV60_1	TqRamppct_1
1	M	4.60972	0.0784359
1	M	4.56916	1.4254
1	M	4.59361	3.43503
1	M	4.65128	6.06588
1	M	4.57747	8.37363
1	M	4.70983	9.06018
1	M	4.83048	9.72497
1	M	4.8921	11.6367
1	M	4.96359	12.8983
1	M	5.44822	13.3726
1	M	5.21508	14.6225
1	M	5.69807	15.4147
1	M	5.61367	16.3831
1	M	4.98068	17.0811
1	M	4.92502	19.4119
1	M	4.88663	19.9273
1	M	4.97229	20.7006
1	M	4.86122	20.3575
1	M	4.79238	22.2059
1	M	4.85294	23.193
1	M	5.0162	25.5506
1	M	4.99581	26.9418
1	M	4.82873	28.0756
1	M	4.78543	30.1301
1	M	4.82991	31.6184
1	M	4.87502	32.3641
1	M	4.85858	33.2946
1	M	4.82439	33.9006
1	M	4.89184	34.1374
1	M	4.95868	36.0366
1	M	4.98418	36.2092
1	M	4.98964	39.4912
1	M	5.37561	42.011
1	M	5.03637	44.1684
1	M	4.84499	43.0606
1	M	4.82252	42.9095
1	M	4.90875	46.0289
1	M	4.90863	45.4238
1	M	4.95243	47.1107
1	M	4.92744	49.5002
1	M	4.92632	51.1755
1	M	4.89804	54.3624
1	M	5.01027	54.9068
1	M	5	56.8979
1	M	4.98426	54.4539
1	M	4.92007	52.5793
1	M	4.925	55.015
1	M	4.88258	57.0555
2	M		3.9462
2	M		7.19143
2	M		6.61995
2	M		7.20044
2	M		7.27031
2	M		7.97386
2	M	5.28248	9.15126
2	M	4.37523	11.1749
2	M	4.34879	12.2159
2	M	4.30528	13.6425
2	M	4.55363	14.3315
2	M	3.76046	15.6743
2	M	4.68551	16.9896
2	M	4.79151	18.9854
2	M	4.77225	20.778
2	M	4.78332	21.6854
2	M	4.88363	22.3975
2	M	3.86773	22.3424
2	M	5.00128	22.7761
2	M	4.93109	23.5705
2	M	4.99103	24.2353
2	M	3.98909	25.5917
2	M	4.07177	28.313
2	M	4.39598	30.6906
2	M	4.50245	32.8916
2	M	4.48299	33.7581
2	M	4.4437	34.9127
2	M	4.46365	35.5754
2	M	4.57427	35.9611
2	M	4.5898	36.8494
2	M	4.54491	37.9353
2	M	4.59982	39.8841
2	M	4.7142	40.9452
2	M	4.72685	44.3606
2	M	4.69102	47.7324
2	M	4.75102	46.8318
2	M	4.79418	44.0358
2	M	4.78451	45.7939
2	M	4.73872	47.1684
2	M	4.77419	50.1909
2	M	4.81374	53.2507
2	M	4.89086	54.8236
2	M	4.99958	54.9514
2	M	4.9227	55.1535
2	M	4.88128	54.6701
2	M	4.92452	57.6599
2	M	4.972	58.7749
2	M	4.94591	60.5672
3	M	3.45372	1.47035
3	M	3.59757	1.79049
3	M	3.75698	2.44023
3	M	3.76789	3.17141
3	M	3.74581	4.19241
3	M	3.88481	6.62355
3	M	3.97404	7.75886
3	M	4.21345	8.90759
3	M	4.24631	9.8233
3	M	3.95198	10.8628
3	M	4.33666	11.4179
3	M	4.30808	12.9069
3	M	4.40839	14.9716
3	M	4.10673	16.3621
3	M	4.14601	18.0417
3	M	4.24188	19.6232
3	M	4.57414	20.6264
3	M	4.63322	20.9353
3	M	4.58924	21.0403
3	M	4.57886	21.2962
3	M	4.66396	24.1192
3	M	4.81254	24.3964
3	M	4.75122	26.7641
3	M	4.82953	28.9595
3	M	4.99866	29.5365
3	M	5.10986	33.1944
3	M	5.16144	33.5171
3	M	5.20565	36.1019
3	M	5.23188	37.1577
3	M	5.31966	37.2818
3	M	5.30807	38.4371
3	M	5.30703	39.652
3	M	5.25202	40.878
3	M	5.25616	42.9579
3	M	5.16295	43.6714
3	M	5.14541	46.5551
3	M	5.36996	46.4263
3	M	5.54648	46.5596
3	M	5.54139	48.2546
3	M	5.41299	48.1444
3	M	5.41647	48.4454
3	M	5.43021	51.2236
3	M	5.36677	55.3569
3	M	5.33206	57.9967
3	M	5.38862	58.2891
3	M	5.5215	57.6529
3	M	5.62648	57.9749
3	M	5.53949	58.583
4	DR	3.19866	0.533871
4	DR	3.39259	3.37921
4	DR	3.62002	9.00386
4	DR	3.43085	11.0638
4	DR	3.353	5.69992
4	DR	3.45442	5.9078
4	DR	3.50289	6.64315
4	DR	3.83623	8.52183
4	DR	3.85663	9.06134
4	DR	3.76249	9.02567
4	DR	3.73908	10.2317
4	DR	3.80072	10.8521
4	DR	3.87309	12.3564
4	DR	3.92285	12.6935
4	DR	3.97778	14.6678
4	DR	4.00988	16.5844
4	DR	4.0112	16.3149
4	DR	4.05282	17.609
4	DR	4.06343	18.6778
4	DR	4.06086	20.3552
4	DR	4.04885	20.5343
4	DR	4.09946	21.2121
4	DR	4.15404	22.7024
4	DR	4.14452	23.7187
4	DR	4.16926	25.8458
4	DR	4.22601	26.4193
4	DR	4.26029	27.7204
4	DR	4.27299	29.9744
4	DR	4.2704	31.2648
4	DR	4.30751	31.112
4	DR	4.31919	32.2809
4	DR	4.35066	33.1388
4	DR	4.39689	35.5028
4	DR	4.42559	35.7466
4	DR	4.43443	36.2623
4	DR	4.42325	37.1343
4	DR	4.44717	37.7744
4	DR	4.4802	40.1204
4	DR	4.49807	43.6103
4	DR	4.49798	42.5577
4	DR	4.52824	42.6389
4	DR	4.56274	44.6936
4	DR	4.56178	46.4678
4	DR	4.60459	47.7313
4	DR	4.62332	50.0611
4	DR	4.60215	50.0609
4	DR	4.63511	52.481
4	DR	4.61081	53.84
5	M		-0.140472
5	M	3.79689	1.87489
5	M	3.85122	4.42419
5	M	3.89331	8.12926
5	M	4.04735	11.8512
5	M	4.0817	12.3205
5	M	4.05177	10.5619
5	M	4.04752	12.5571
5	M	4.1279	13.3117
5	M	4.06797	13.6566
5	M	3.41799	14.8425
5	M	4.28309	14.8674
5	M	4.31904	16.6277
5	M	3.50221	18.6329
5	M	3.61345	19.6926
5	M	4.43617	21.1811
5	M	4.60661	21.8436
5	M	3.83841	22.58
5	M	4.092	23.5874
5	M	4.8071	24.8817
5	M	4.06598	25.4518
5	M	4.23592	27.1312
5	M	4.19529	27.634
5	M	4.33537	30.6371
5	M	4.22849	31.2334
5	M	4.97151	30.7279
5	M	4.36514	33.5096
5	M	4.38795	35.1498
5	M	4.28339	36.5994
5	M	4.27886	38.3089
5	M	4.28197	41.2686
5	M	4.28156	39.6647
5	M	4.20134	37.1064
5	M	4.32237	38.069
5	M	4.45646	43.367
5	M	4.43089	44.4779
5	M	4.44555	48.8627
5	M	4.48301	50.122
5	M	4.52903	49.4448
5	M	4.46559	49.3794
5	M	4.47996	50.1484
5	M	4.44852	50.9395
5	M	4.45589	51.2549
5	M	4.55665	54.1683
5	M	4.57685	55.1479
5	M	4.5658	55.9834
5	M	4.55307	58.501
5	M	4.57882	59.8573
6	M	3.66302	3.45038
6	M	3.74596	3.38697
6	M	3.755	5.00522
6	M	3.76305	6.15096
6	M	3.79783	6.73998
6	M	3.84501	7.49119
6	M	3.81521	8.57615
6	M	3.83692	9.87087
6	M	3.8466	10.7506
6	M	3.89582	11.6896
6	M	3.93802	12.5748
6	M	3.96063	14.7171
6	M	3.95226	16.3466
6	M	4.00348	18.1535
6	M	4.00203	19.3195
6	M	3.9549	19.8277
6	M	3.94988	20.1282
6	M	4.00075	21.4117
6	M	4.02946	22.6439
6	M	4.05968	23.063
6	M	4.07671	24.7441
6	M	4.13573	26.6695
6	M	4.20151	28.7026
6	M	4.18898	30.5737
6	M	4.17032	32.1153
6	M	4.19827	34.8068
6	M	4.27242	34.4825
6	M	4.32315	34.7656
6	M	4.38879	35.8323
6	M	4.43688	37.7538
6	M	4.4454	39.0898
6	M	4.50739	39.5161
6	M	4.5552	40.5078
6	M	4.5385	41.6514
6	M	4.52894	45.366
6	M	4.59599	47.809
6	M	4.63202	47.6595
6	M	4.63197	47.6979
6	M	4.64499	48.7573
6	M	4.70283	50.6012
6	M	4.70734	52.1774
6	M	4.68878	52.8629
6	M	4.70616	52.6884
6	M	4.68119	51.9811
6	M	4.68666	54.6058
6	M	4.67826	55.3557
6	M	4.70276	57.1529
6	M	4.68458	55.8373
7	M		2.24868
7	M		3.02725
7	M		4.86308
7	M		5.4036
7	M		7.22953
7	M		8.09481
7	M		8.74996
7	M		10.3035
7	M		11.2087
7	M		12.5601
7	M		12.9819
7	M	3.16227	14.2636
7	M	3.97328	15.8632
7	M		18.3036
7	M	4.16264	19.0655
7	M	4.00893	20.4553
7	M	3.9727	22.2021
7	M	4.05498	22.9913
7	M	4.05408	23.9782
7	M	4.00967	25.5278
7	M	4.09892	26.8305
7	M	4.13973	28.8133
7	M	4.24799	29.604
7	M	4.30446	30.9068
7	M	4.07588	31.2713
7	M	4.27099	32.1237
7	M	4.34948	34.7543
7	M	4.34239	36.9716
7	M	4.26273	36.8163
7	M	4.27831	36.0549
7	M	4.36769	38.4808
7	M	4.41663	40.2386
7	M	4.09977	39.2453
7	M	4.1831	40.7393
7	M	4.28817	44.1254
7	M	4.2388	46.8133
7	M	4.28264	45.149
7	M	4.27901	45.3098
7	M	4.28353	46.3348
7	M	4.44323	47.316
7	M	4.45783	49.7473
7	M	4.2916	55.4541
7	M	4.7026	55.7166
7	M	4.68829	50.2272
7	M	4.56279	51.9922
7	M	4.56931	55.5401
7	M	4.68227	56.7359
7	M	4.74314	58.2272
8	M		0.516694
8	M		0.974262
8	M		3.51689
8	M	3.66135	7.57475
8	M	3.7001	11.9246
8	M	3.52525	12.6227
8	M	3.33215	12.3391
8	M	3.7745	12.8506
8	M	3.63937	13.1635
8	M	3.83863	14.0924
8	M	3.74682	15.2793
8	M	3.84895	16.9055
8	M	3.83534	17.3806
8	M	3.79963	18.0797
8	M	3.68246	19.7034
8	M	3.68542	20.6857
8	M	3.64645	22.2354
8	M	3.96598	23.9624
8	M	4.00782	25.3366
8	M	3.91136	25.2723
8	M	3.90036	27.2642
8	M	4.05003	28.4228
8	M	4.11821	28.7027
8	M	4.05581	29.8792
8	M	4.16796	30.5738
8	M	4.16099	33.0745
8	M	4.05307	36.028
8	M	3.98904	37.1049
8	M	4.12537	36.1486
8	M	4.19774	37.8307
8	M	4.12159	36.7628
8	M	4.07228	37.1122
8	M	4.19152	37.1872
8	M	4.42456	40.7776
8	M	4.45371	48.6478
8	M	4.35013	49.4803
8	M	4.3601	48.4944
8	M	4.24297	48.2819
8	M	4.40647	50.7817
8	M	4.53576	52.5395
8	M	4.47625	55.1262
8	M	4.43374	54.8449
8	M	4.28678	55.0664
8	M	4.41541	57.769
8	M	4.55421	58.8525
8	M	4.61045	61.0514
8	M	4.6377	60.8744
8	M	4.70456	58.2805
9	M		3.88588
9	M		4.07142
9	M		4.62927
9	M		6.29158
9	M		6.99902
9	M		7.48699
9	M		8.99018
9	M	4.29321	8.94355
9	M	4.19515	9.05566
9	M	4.18082	10.7125
9	M	4.20729	11.6662
9	M	4.16536	11.869
9	M	4.27205	13.9737
9	M	4.30155	14.6744
9	M	4.27047	15.8478
9	M	4.29557	17.1621
9	M	4.43235	17.9664
9	M	4.4523	19.7442
9	M	4.37912	20.4437
9	M	4.48041	21.5001
9	M	4.51398	21.7757
9	M	4.70662	23.0344
9	M	4.63075	23.1198
9	M	4.5931	25.4165
9	M	4.58665	29.3772
9	M	4.61774	31.0007
9	M	4.63146	32.3276
9	M	4.62019	33.4639
9	M	4.62417	33.5737
9	M	4.61736	34.9888
9	M	4.8077	35.9034
9	M	4.86465	36.5879
9	M	4.74408	35.8052
9	M	4.67368	37.4245
9	M	4.61901	38.6977
9	M	4.67965	39.8124
9	M	4.79917	40.7273
9	M	4.8191	41.3488
9	M	4.78112	42.8677
9	M	4.88793	44.0678
9	M	4.98651	46.5954
9	M	4.96941	47.3535
9	M	5.0121	48.9457
9	M	5.04266	51.8536
9	M	4.94471	53.331
9	M	5.01015	54.4295
9	M	5.06734	53.7312
9	M	5.11862	55.2527
10	M	3.22682	1.80884
10	M	3.44445	3.59222
10	M	3.55312	5.9255
10	M	3.55778	6.13442
10	M	3.6799	6.04008
10	M	3.76397	6.58192
10	M	3.73478	7.04776
10	M	3.96119	8.56794
10	M	4.26342	9.59652
10	M	4.25015	11.34
10	M	4.39533	12.1126
10	M	4.16176	13.4123
10	M	4.17183	14.9261
10	M	4.39239	15.6158
10	M	4.2771	16.6415
10	M	4.30205	17.8081
10	M	4.22371	19.7746
10	M	4.55158	21.1154
10	M	4.59754	21.6055
10	M	4.67629	22.6935
10	M	4.77543	23.5962
10	M	4.79771	24.2309
10	M	4.88276	25.8144
10	M	4.94468	26.8754
10	M	4.88019	28.1939
10	M	4.96805	29.8011
10	M	4.84705	29.983
10	M	4.8873	31.8667
10	M	4.91453	34.9027
10	M	4.88861	33.7786
10	M	5.01078	33.2547
10	M	5.0442	34.7709
10	M	4.98229	35.015
10	M	5.0514	37.9427
10	M	5.13422	40.2818
10	M	5.0783	41.1924
10	M	5.06339	41.5072
10	M	5.03783	41.567
10	M	4.95518	42.0583
10	M	5.04473	42.9899
10	M	5.12917	44.2667
10	M	5.16771	46.9115
10	M	5.09628	46.2923
10	M	5.11325	46.2246
10	M	5.17238	47.978
10	M	5.11472	49.6552
10	M	5.16724	51.723
10	M	5.2217	52.9602
11	DR		1.57964
11	DR		5.09895
11	DR		7.49865
11	DR		7.53207
11	DR		8.90267
11	DR		9.85418
11	DR		11.1191
11	DR		11.5228
11	DR		11.9904
11	DR		12.4012
11	DR		13.9616
11	DR		15.7655
11	DR		16.4558
11	DR		16.9299
11	DR		17.963
11	DR		19.8462
11	DR		21.3411
11	DR	3.94392	23.9042
11	DR	4.09781	24.277
11	DR	3.97967	26.1734
11	DR	3.95757	28.3066
11	DR	4.11375	28.6982
11	DR	4.14005	29.648
11	DR	4.22707	30.1741
11	DR	4.19103	31.0303
11	DR	4.13586	33.7224
11	DR	4.406	35.3542
11	DR	4.49998	35.9752
11	DR	4.32851	36.6608
11	DR	4.24006	37.6112
11	DR	4.2798	39.8907
11	DR	4.37918	41.0023
11	DR	4.41921	42.6576
11	DR	4.40864	43.8015
11	DR	4.32956	45.5521
11	DR	4.37936	45.5425
11	DR	4.35815	46.0377
11	DR	4.58637	47.4342
11	DR	4.72393	49.9399
11	DR	4.38376	50.6655
11	DR	4.49488	53.4148
11	DR	4.44746	53.8264
11	DR	4.40068	54.0701
11	DR	4.3476	54.6482
11	DR	4.39989	55.6269
11	DR	4.55328	56.491
11	DR	4.4896	57.7841
11	DR	4.39137	57.7538
12	M		1.09216
12	M		1.66373
12	M		2.06778
12	M		3.58272
12	M		5.44583
12	M		6.15445
12	M		7.52905
12	M		9.20677
12	M		11.5974
12	M		13.0763
12	M		13.6575
12	M		13.6436
12	M		14.4665
12	M		15.9175
12	M		17.4207
12	M		18.6342
12	M		20.3483
12	M		21.6579
12	M		22.1619
12	M		23.1844
12	M		25.6804
12	M		29.7388
12	M		28.6096
12	M		28.0621
12	M		29.4225
12	M		30.5081
12	M		31.8328
12	M		33.0242
12	M		34.6169
12	M		36.3627
12	M		37.752
12	M		38.7605
12	M		39.9984
12	M		43.7487
12	M		44.0518
12	M		42.6992
12	M		42.8938
12	M	5.85018	45.5375
12	M	5.89294	46.8458
12	M	5.85388	51.3891
12	M		53.2688
12	M		51.0733
12	M	5.71542	49.6942
12	M	5.47284	51.9689
12	M	5.6518	56.5939
12	M		58.3299
12	M		56.7598
12	M	5.43134	54.1326
13	DR		2.36758
13	DR		3.93621
13	DR		5.59394
13	DR	4.09327	6.22113
13	DR	3.97044	6.62449
13	DR	4.00151	7.59091
13	DR	4.15319	8.71334
13	DR	4.27636	9.65123
13	DR	4.38976	10.3979
13	DR	4.3904	12.8577
13	DR	4.41743	14.1436
13	DR	4.42317	14.8294
13	DR	4.4231	15.6912
13	DR	4.48561	16.9488
13	DR	4.54573	17.3367
13	DR	4.44586	18.2076
13	DR	4.47753	19.9606
13	DR	4.54514	22.4478
13	DR	4.60599	22.8692
13	DR	4.62509	23.704
13	DR	4.60066	24.1119
13	DR	4.64366	25.1447
13	DR	4.72721	28.3029
13	DR	4.61186	29.6426
13	DR	4.58915	30.7208
13	DR	4.58269	30.9488
13	DR	4.64638	32.1918
13	DR	4.6703	32.9978
13	DR	4.65009	34.8585
13	DR	4.65188	36.9625
13	DR	4.66266	38.2253
13	DR	4.72456	40.8249
13	DR	4.74166	41.2039
13	DR	4.71965	42.0411
13	DR	4.73504	43.2222
13	DR	4.76502	44.4845
13	DR	4.74057	44.7583
13	DR	4.73952	45.6908
13	DR	4.81652	47.3152
13	DR	4.80919	51.3442
13	DR	4.7674	56.596
13	DR	4.79481	53.7092
13	DR	4.88067	54.4464
13	DR	4.89678	55.5256
13	DR	4.87299	53.534
13	DR	4.86297	53.7803
13	DR	4.87489	60.4392
13	DR	4.84872	59.29
14	DR		1.61233
14	DR		3.05448
14	DR	3.71489	4.52453
14	DR	3.75905	5.86193
14	DR	3.83651	7.1696
14	DR	3.91383	8.18855
14	DR	4.04597	9.01612
14	DR	4.10866	9.77674
14	DR	3.92839	10.6493
14	DR	3.77295	12.4069
14	DR	3.813	13.5857
14	DR	3.83594	15.1212
14	DR	3.81792	16.4436
14	DR	3.76526	17.0783
14	DR	3.79427	18.1493
14	DR	3.84601	19.2224
14	DR	3.89637	20.4035
14	DR	3.96226	22.1748
14	DR	3.94722	22.8464
14	DR	3.96374	24.1014
14	DR	3.98014	25.7467
14	DR	4.00477	26.6959
14	DR	4.00954	28.2987
14	DR	4.02417	28.924
14	DR	4.0656	30.0629
14	DR	4.06263	31.7992
14	DR	4.10579	34.4665
14	DR	4.10662	34.908
14	DR	4.10621	35.2299
14	DR	4.12901	37.3217
14	DR	4.13642	38.0876
14	DR	4.15402	39.6832
14	DR	4.15747	40.9532
14	DR	4.16486	41.4945
14	DR	4.15477	42.5699
14	DR	4.15445	44.9821
14	DR	4.21084	46.4123
14	DR	4.22989	47.7165
14	DR	4.18881	48.3197
14	DR	4.18179	48.5915
14	DR	4.2095	50.3815
14	DR	4.21382	51.6538
14	DR	4.22501	52.1161
14	DR	4.24375	52.5621
14	DR	4.26123	55.0987
14	DR	4.26759	56.8183
14	DR	4.27052	59.9974
14	DR	4.25227	58.8535
15	DR	4.02061	3.19869
15	DR	4.06846	3.60871
15	DR	4.02823	4.148
15	DR	4.00352	5.53627
15	DR	4.03358	6.74046
15	DR	4.0098	8.7859
15	DR	3.98199	11.3642
15	DR	4.02204	13.1189
15	DR	3.99621	13.2593
15	DR	4.04386	14.3972
15	DR	4.0925	15.6615
15	DR	4.00325	16.023
15	DR	4.03193	16.2509
15	DR	4.01189	17.0239
15	DR	4.03494	18.4982
15	DR	4.11729	19.9846
15	DR	4.0499	20.8388
15	DR	4.06785	22.6132
15	DR	4.11963	24.6759
15	DR	4.14997	26.0668
15	DR	4.13354	26.4492
15	DR	4.12539	26.3436
15	DR	4.14365	28.4498
15	DR	4.1811	31.2246
15	DR	4.51792	32.7665
15	DR	4.29288	36.2957
15	DR	4.28574	36.4218
15	DR	4.22812	32.0636
15	DR	4.24172	31.7809
15	DR	4.28333	36.0935
15	DR	4.2344	37.5352
15	DR	4.27197	37.3503
15	DR	4.31968	39.555
15	DR	4.23039	40.5806
15	DR	4.21344	40.3941
15	DR	4.30082	42.9606
15	DR	4.32596	44.4085
15	DR	4.37318	48.0168
15	DR	4.40842	50.7799
15	DR	4.40906	48.6337
15	DR	4.37921	50.4278
15	DR	4.3552	51.9388
15	DR	4.38909	52.7892
15	DR	4.45355	54.1461
15	DR	4.43471	54.2477
15	DR	4.38652	56.5357
15	DR	4.40849	53.5665
15	DR	4.41827	55.7213
16	M		1.12421
16	M	3.50552	2.22832
16	M	3.60837	3.02451
16	M	3.69057	3.42238
16	M	3.87411	4.73518
16	M	3.92847	5.51704
16	M	3.9519	5.9762
16	M	3.98593	7.28409
16	M	4.06229	7.68029
16	M	4.1126	9.01369
16	M	4.23415	9.96359
16	M	4.10504	9.95588
16	M	4.91892	11.3932
16	M	4.93851	11.523
16	M	4.36214	12.2409
16	M	4.23278	12.864
16	M	4.23762	14.3171
16	M	4.17098	15.6689
16	M	4.22328	16.1823
16	M	4.47815	17.1754
16	M	4.46544	17.1891
16	M	4.54421	17.6526
16	M	4.34124	17.719
16	M	4.41507	18.3482
16	M	4.41793	19.2083
16	M	4.6497	20.9745
16	M	4.40037	22.9623
16	M	4.46079	24.1682
16	M	4.52637	24.2685
16	M	4.57889	25.5362
16	M	4.60584	26.7332
16	M	4.60236	27.7178
16	M	4.6082	28.9459
16	M	4.59208	27.3541
16	M	4.59085	28.6725
16	M	4.6975	30.0472
16	M	4.73467	31.4935
16	M	4.6821	33.2006
16	M	4.75993	33.7996
16	M	4.77419	32.8813
16	M	4.68586	33.3412
16	M	4.72598	34.4038
16	M	4.77662	35.0994
16	M	4.77607	35.43
16	M	4.84411	34.7287
16	M	4.86274	35.7707
16	M	4.76094	37.3036
16	M	4.78918	38.8916
17	DR	3.27124	2.23817
17	DR	3.29751	2.31564
17	DR	3.33964	2.9389
17	DR	3.3688	4.07
17	DR	3.51827	4.51983
17	DR	3.68587	5.3342
17	DR	3.77066	6.82357
17	DR	3.78827	8.15386
17	DR	3.78843	8.91616
17	DR	3.83023	10.2621
17	DR	3.89229	12.369
17	DR	3.91755	14.5066
17	DR	3.93163	16.1469
17	DR	3.46453	17.3643
17	DR	3.4937	18.808
17	DR	3.48785	19.6661
17	DR	3.48214	20.5013
17	DR	3.52153	22.0922
17	DR	3.52514	24.3154
17	DR	3.57656	25.1579
17	DR	3.63493	26.114
17	DR	3.60531	26.2418
17	DR	3.59695	26.7435
17	DR	3.57703	27.0949
17	DR	3.63798	29.8064
17	DR	3.66127	35.5698
17	DR	3.7076	39.4253
17	DR	3.7762	38.7211
17	DR	3.76748	39.0701
17	DR	3.77031	40.2286
17	DR	3.73288	41.251
17	DR	3.74561	42.2372
17	DR	3.79315	44.2792
17	DR	3.86031	46.1108
17	DR	3.89405	46.9129
17	DR	3.87252	45.91
17	DR	3.86866	46.4897
17	DR	3.84261	49.1794
17	DR	3.85297	52.4988
17	DR	3.95235	51.695
17	DR	3.92176	53.4063
17	DR	3.93315	57.7345
17	DR	3.99593	58.5979
17	DR	4.00473	57.8975
17	DR	3.95163	58.153
17	DR	4.00347	59.5733
17	DR	4.01608	62.2826
17	DR	4.01335	64.2127
18	DR	3.17098	3.22767
18	DR	3.37176	4.63746
18	DR	3.43522	5.96048
18	DR	3.46468	7.09503
18	DR	3.50458	8.0938
18	DR	3.46251	8.74231
18	DR	3.56057	10.0107
18	DR	3.70353	11.0857
18	DR	3.80056	11.9044
18	DR	3.83629	12.9301
18	DR	3.94338	13.7071
18	DR	3.94165	15.6562
18	DR	3.976	17.1169
18	DR	3.93858	18.7219
18	DR	3.86049	20.3194
18	DR	3.90262	20.7557
18	DR	3.73626	21.336
18	DR	3.85158	22.9026
18	DR	4.07241	25.4413
18	DR	3.99704	27.3231
18	DR	3.83228	28.4379
18	DR	3.87305	29.8732
18	DR	3.91626	32.8523
18	DR	3.99053	32.9706
18	DR	3.94759	32.7561
18	DR	3.90282	33.9055
18	DR	3.84418	35.7716
18	DR	3.95738	37.559
18	DR	3.90808	39.1084
18	DR	4.06598	39.4552
18	DR	3.92484	42.2696
18	DR	3.93094	45.2007
18	DR	3.92018	46.0655
18	DR	3.90744	45.2088
18	DR	3.96518	46.8405
18	DR	3.99686	46.6435
18	DR	3.99049	47.9007
18	DR	3.95513	49.1841
18	DR	3.98582	48.7998
18	DR	4.03364	51.6166
18	DR	4.08966	57.3946
18	DR	4.17135	56.0649
18	DR	4.3206	57.9081
18	DR	4.32813	60.2528
18	DR	4.17498	58.79
18	DR	4.21252	58.32
18	DR	4.20125	60.2379
18	DR	4.25808	59.2217
19	DR	3.46686	2.99512
19	DR	3.51966	3.68751
19	DR	3.62875	4.98417
19	DR	3.74564	5.04459
19	DR	4.00478	6.2731
19	DR	3.6961	8.42359
19	DR	3.70787	11.0569
19	DR	3.72241	11.4938
19	DR	3.74282	11.4003
19	DR	3.78053	12.2784
19	DR	4.14768	13.1133
19	DR	4.21214	14.0091
19	DR	4.16996	14.7446
19	DR	4.33006	17.187
19	DR	4.36753	18.3621
19	DR	4.2704	18.7677
19	DR	3.97832	20.3019
19	DR	4.22942	21.3046
19	DR	4.47937	24.1435
19	DR	4.44463	25.1002
19	DR	4.21385	26.4795
19	DR	4.46704	28.3407
19	DR	4.51313	28.8025
19	DR	4.46788	29.9648
19	DR	4.07811	32.1321
19	DR	4.10059	32.6294
19	DR	4.10912	34.4319
19	DR	4.11233	35.2629
19	DR	4.04794	36.1389
19	DR	4.02791	38.4262
19	DR	4.05329	38.8091
19	DR	4.15122	40.1186
19	DR	4.20563	42.3078
19	DR	4.20454	43.9569
19	DR	4.25194	45.4735
19	DR	4.20612	43.9751
19	DR	4.17641	44.5865
19	DR	4.25115	47.4823
19	DR	4.21519	48.7495
19	DR	4.19319	49.7088
19	DR	4.26968	52.6827
19	DR	4.33137	53.3528
19	DR	4.33837	53.6695
19	DR	4.31013	53.5997
19	DR	4.32401	53.1413
19	DR	4.29941	53.1511
19	DR	4.2858	55.3643
19	DR	4.3139	57.055
20	DR	3.74971	5.92664
20	DR	3.82331	10.7619
20	DR	3.83028	12.4636
20	DR	3.99557	13.2723
20	DR	4.07545	13.2835
20	DR	4.04442	13.6383
20	DR	4.06187	14.5141
20	DR	4.1013	15.1376
20	DR	4.08814	15.9063
20	DR	4.06108	17.3128
20	DR	4.01964	19.2439
20	DR	4.05914	19.7036
20	DR	4.0716	20.691
20	DR	4.03878	21.0499
20	DR	4.0373	22.5753
20	DR	4.03369	25.0123
20	DR	4.0418	26.1038
20	DR	4.04681	26.4859
20	DR	4.0758	27.1286
20	DR	4.073	29.3497
20	DR	4.03451	30.6016
20	DR	4.04975	31.6186
20	DR	4.06193	33.5887
20	DR	4.06943	36.8867
20	DR	4.06925	36.1375
20	DR	4.09826	35.8721
20	DR	4.18935	38.0135
20	DR	4.18532	40.9267
20	DR	4.23145	42.8409
20	DR	4.26693	43.2
20	DR	4.25435	43.9127
20	DR	4.20777	45.1526
20	DR	4.23092	44.1274
20	DR	4.25677	44.9232
20	DR	4.23838	45.0303
20	DR	4.26004	47.053
20	DR	4.17593	47.6139
20	DR	4.25417	54.6755
20	DR	4.40317	58.4575
20	DR	4.35836	52.5476
20	DR	4.36384	49.6423
20	DR	4.32509	53.11
20	DR	4.24269	53.7422
20	DR	4.25475	54.2367
20	DR	4.31029	55.4112
20	DR	4.34274	58.6943
20	DR	4.37344	60.5967
20	DR	4.39548	58.5501
21	DR	3.3383	2.56109
21	DR	3.44577	4.07516
21	DR	3.49212	6.32263
21	DR	3.59835	7.21986
21	DR	3.70308	7.72863
21	DR	3.77254	8.87048
21	DR	3.70375	10.0233
21	DR	3.55757	11.0005
21	DR	3.7027	12.3933
21	DR	3.80428	14.0839
21	DR	3.79011	15.5083
21	DR	3.79195	16.6969
21	DR	3.84329	17.9857
21	DR	3.83436	19.8219
21	DR	3.81309	21.0133
21	DR	3.77627	22.5106
21	DR	3.79571	24.1121
21	DR	3.80439	25.4292
21	DR	3.84956	27.2463
21	DR	3.78421	28.6055
21	DR	3.75088	29.9089
21	DR	3.79005	31.2562
21	DR	3.77943	32.6163
21	DR	3.8215	33.4629
21	DR	3.862	34.8711
21	DR	3.87017	36.4229
21	DR	3.93533	38.4765
21	DR	4.03602	38.6938
21	DR	3.98587	38.8217
21	DR	4.00069	40.3079
21	DR	4.06138	41.1024
21	DR	3.93733	43.303
21	DR	3.85269	44.6022
21	DR	3.92094	46.7644
21	DR	4.11621	46.7496
21	DR	4.05793	47.3487
21	DR	3.95562	50.4557
21	DR	4.02815	50.7931
21	DR	4.03346	53.9292
21	DR	4.05842	53.4047
21	DR	4.01198	54.2485
21	DR	3.99761	57.7612
21	DR	4.03958	57.5026
21	DR	4.05519	59.1272
21	DR	4.08987	60.3393
21	DR	4.097	60.9208
21	DR	4.11558	61.4699
21	DR	4.13564	61.503
22	DR		1.6512
22	DR		3.56138
22	DR		5.23538
22	DR		7.2244
22	DR		7.6266
22	DR		8.15973
22	DR		9.14548
22	DR	3.19358	10.0562
22	DR	3.24779	10.4572
22	DR	3.30824	11.8841
22	DR	3.20149	12.9124
22	DR	3.26632	14.1505
22	DR	3.24015	15.4122
22	DR	3.35272	17.029
22	DR	4.16424	18.9571
22	DR	3.16854	19.7802
22	DR	3.34449	20.5482
22	DR	3.28831	22.3791
22	DR	3.28871	21.9026
22	DR	4.03609	23.1744
22	DR	3.34998	25.8687
22	DR	3.36751	28.0488
22	DR	3.69055	29.4814
22	DR	3.33938	30.6179
22	DR	3.30686	32.4058
22	DR	3.77519	33.695
22	DR	3.7155	34.921
22	DR	3.70966	35.7452
22	DR	3.76993	35.4522
22	DR	3.75672	37.5153
22	DR	3.8164	39.9422
22	DR	3.93769	39.205
22	DR	3.99702	40.2939
22	DR	3.9502	42.976
22	DR	4.02853	44.4297
22	DR	4.01132	46.942
22	DR	3.98182	49.5602
22	DR	4.08539	49.2382
22	DR	4.117	49.2325
22	DR	4.14468	51.6962
22	DR	4.15871	54.1128
22	DR	4.1646	54.6176
22	DR	4.19118	56.1117
22	DR	4.16524	57.5528
22	DR	4.17325	58.1564
22	DR	4.18175	56.165
22	DR	4.19898	57.9993
22	DR	4.18125	67.5781

## Sheet: fatigue
ID	Time	Group	meanRMS	meanMDF	MFCV
1	0	M	0.0528476	100.277	4.80157
1	1	M	0.0545685	104.693	4.82647
1	2	M	0.0552451	101.423	4.75387
1	3	M	0.0576861	96.6917	4.94932
1	4	M	0.0615073	95.5143	4.56618
1	5	M	0.0637585	97.1727	4.65213
1	6	M	0.0639707	91.87	4.7312
1	7	M	0.0626469	94.5027	4.70526
1	8	M	0.0702472	94.6457	4.62278
1	9	M	0.0774525	94.322	4.45174
1	10	M	0.0703302	95.1099	4.69167
2	0	M	0.058403	84.3151	5.33371
2	1	M	0.0589253	86.3952	5.45716
2	2	M	0.0712035	83.1902	4.56809
2	3	M	0.0605311	88.4371	5.49654
2	4	M	0.0661195	91.5459	5.42679
2	5	M	0.0741948	87.535	4.81469
2	6	M	0.0755449	89.9424	5.53756
2	7	M	0.0751645	83.5132	4.68098
2	8	M	0.0948803	86.0352	4.79608
2	9	M	0.0850122	92.8649	4.7956
2	10	M	0.103671	81.6652	4.7943
3	0	M	0.0772102	81.2771	5.11291
3	1	M	0.092773	83.5635	5.22356
3	2	M	0.0860953	89.0267	5.09827
3	3	M	0.0936776	86.7289	5.20349
3	4	M	0.0961169	87.2494	5.036
3	5	M	0.0917286	81.4176	4.93691
3	6	M	0.102123	81.5522	4.8339
3	7	M	0.113532	81.0126	5.03693
3	8	M	0.124993	83.0403	4.94457
3	9	M	0.146322	65.6297	4.87012
3	10	M	0.124834	76.3122	4.90919
4	0	DR	0.0636283	86.2169	4.6988
4	1	DR	0.0700348	84.5811	4.60516
4	2	DR	0.0860932	80.5045	4.72997
4	3	DR	0.0844954	87.6879	4.71653
4	4	DR	0.0881186	84.7007	4.67976
4	5	DR	0.0979296	79.0894	4.62434
4	6	DR	0.0940492	83.0262	4.60748
4	7	DR	0.100321	87.6871	4.56504
4	8	DR	0.0922851	74.4691	4.61438
4	9	DR	0.0973054	86.1935	4.62079
4	10	DR	0.114264	74.7531	4.53953
5	0	M	0.0442735	85.1571	4.93606
5	1	M	0.0531695	84.5738	4.90702
5	2	M	0.0612434	82.2752	4.77168
5	3	M	0.0692979	75.45	4.80081
5	4	M	0.0586419	81.1717	4.85703
5	5	M	0.0746882	76.0615	4.89151
5	6	M	0.0843609	81.0503	4.89879
5	7	M	0.0791532	80.875	4.84396
5	8	M	0.0905859	71.1273	4.8632
5	9	M	0.0901656	70.2282	4.74749
5	10	M	0.118145	70.6477	4.67229
6	0	M	0.0441216	77.4496	4.53915
6	1	M	0.0502916	74.928	4.57892
6	2	M	0.0528679	79.3371	4.63628
6	3	M	0.0567473	89.0481	4.66164
6	4	M	0.0571226	78.4914	4.55907
6	5	M	0.0540878	76.4252	4.51438
6	6	M	0.0638951	80.7956	4.47872
6	7	M	0.0646419	74.4379	4.50419
6	8	M	0.0596173	80.2777	4.37677
6	9	M	0.0582905	76.0389	4.41283
6	10	M	0.0823737	81.6787	4.4491
7	0	M	0.0265288	68.0681	4.06663
7	1	M	0.0272109	64.6559	4.47942
7	2	M	0.0335115	64.0327	5.10065
7	3	M	0.0329572	64.9668	4.55512
7	4	M	0.0335906	60.6523	4.83517
7	5	M	0.0369676	56.9138	4.26596
7	6	M	0.0366698	56.6479	4.8717
7	7	M	0.0342616	59.2456	4.33978
7	8	M	0.0478921	57.1042	4.4277
7	9	M	0.0465128	57.7217	4.52562
7	10	M	0.0512506	57.004	4.51134
8	0	M	0.0370251	62.4867	4.36803
8	1	M	0.0407605	58.9499	4.35448
8	2	M	0.0455575	57.7331	4.3919
8	3	M	0.0420541	63.1046	4.02701
8	4	M	0.0535097	51.6369	4.03575
8	5	M	0.0512337	56.5759	3.80851
8	6	M	0.0547036	53.0784	4.26699
8	7	M	0.0587111	57.359	4.06431
8	8	M	0.064224	53.911	4.38065
8	9	M	0.043588	51.5351	3.78895
8	10	M	0.0587047	55.7422	4.29519
9	0	M	0.0146764	73.8764	4.40371
9	1	M	0.0239818	69.9236	4.18731
9	2	M	0.0210018	72.3598	4.28292
9	3	M	0.0288433	67.0096	4.49205
9	4	M	0.027883	69.6554	4.44962
9	5	M	0.0287687	68.1179	5.01906
9	6	M	0.0285805	70.314	4.21324
9	7	M	0.0332472	71.5704	4.34815
9	8	M	0.0367514	73.9463	4.41997
9	9	M	0.0398427	72.7097	4.53065
9	10	M	0.0413932	70.8622	4.50118
10	0	M	0.0544036	72.1202	4.90656
10	1	M	0.05326	82.4962	4.86542
10	2	M	0.0570935	71.7086	4.93902
10	3	M	0.0590177	74.0896	4.63346
10	4	M	0.0678072	73.4074	4.78909
10	5	M	0.0810279	67.7786	4.81877
10	6	M	0.0740113	73.0042	4.72335
10	7	M	0.0708225	70.0063	4.58077
10	8	M	0.081774	68.8683	4.54231
10	9	M	0.074084	76.7866	4.62238
10	10	M	0.0787586	72.3589	4.46681
11	0	DR	0.0218342	66.4573	4.46116
11	1	DR	0.0218127	61.3337	4.41939
11	2	DR	0.0217793	62.5464	4.20814
11	3	DR	0.0252473	55.7207	4.25418
11	4	DR	0.0256455	58.8732	4.37666
11	5	DR	0.0320739	55.9735	4.71724
11	6	DR	0.0287541	55.2767	4.64635
11	7	DR	0.0382001	55.7692	4.8253
11	8	DR	0.0314923	63.8675	4.28752
11	9	DR	0.0383031	58.5669	5.11318
11	10	DR	0.0381407	63.2707	5.15305
12	0	M	0.0253859	71.1917
12	1	M	0.0246566	72.5636
12	2	M	0.0288412	64.4227
12	3	M	0.0277098	68.5396
12	4	M	0.0299346	70.1024
12	5	M	0.0366414	66.195
12	6	M	0.0329413	69.8738
12	7	M	0.0387854	66.7566
12	8	M	0.0327105	60.5309
12	9	M	0.0481854	48.9465
12	10	M	0.0393606	60.7946
13	0	DR	0.0386495	88.9346	4.64731
13	1	DR	0.0442723	86.1471	4.71431
13	2	DR	0.0513503	84.3619	4.75497
13	3	DR	0.0545563	90.061	4.79474
13	4	DR	0.0540268	83.7613	4.66738
13	5	DR	0.0544504	85.235	4.67345
13	6	DR	0.0576812	86.1419	4.69072
13	7	DR	0.0705095	83.1593	4.72014
13	8	DR	0.0600374	86.3621	4.70863
13	9	DR	0.0765257	84.7248	4.63835
13	10	DR	0.0882807	85.4152	4.65972
14	0	DR	0.0329135	82.3291	4.01124
14	1	DR	0.0491996	73.9091	4.09036
14	2	DR	0.0508417	78.0476	4.07116
14	3	DR	0.0525943	76.3211	4.13604
14	4	DR	0.0569077	79.1632	4.12554
14	5	DR	0.055077	72.903	4.17673
14	6	DR	0.0554558	77.1481	4.17853
14	7	DR	0.0642168	80.5973	4.26165
14	8	DR	0.0705425	81.3558	4.30628
14	9	DR	0.0839633	74.5437	4.30868
14	10	DR	0.0844442	81.8302	4.38579
15	0	DR	0.0371037	80.9848	4.42083
15	1	DR	0.042779	82.0972	4.41303
15	2	DR	0.044807	84.9595	4.53392
15	3	DR	0.0447087	89.7634	4.29532
15	4	DR	0.0464663	86.6554	4.2696
15	5	DR	0.0427342	82.1186	4.50044
15	6	DR	0.0430393	85.0389	4.21277
15	7	DR	0.043722	82.9316	4.37756
15	8	DR	0.047988	83.3951	4.42786
15	9	DR	0.0470807	84.8071	4.52154
15	10	DR	0.0490094	83.2565	4.33766
16	0	M	0.041317	74.6292	4.20013
16	1	M	0.0406932	76.0532	4.67046
16	2	M	0.0432261	72.2236	4.39119
16	3	M	0.040904	78.9012	4.63871
16	4	M	0.0425955	75.8937	4.43306
16	5	M	0.0439977	70.6108	4.47808
16	6	M	0.0531826	67.3271	4.52479
16	7	M	0.0465018	71.376	4.52382
16	8	M	0.0494199	72.779	4.43011
16	9	M	0.0505301	74.3223	4.49678
16	10	M	0.0551687	78.1317	4.61784
17	0	DR	0.0545641	75.5807	4.60323
17	1	DR	0.10474	91.4225	4.7217
17	2	DR	0.109271	82.4954	4.78045
17	3	DR	0.112311	85.6345	4.76576
17	4	DR	0.136379	78.873	4.76366
17	5	DR	0.143518	88.4148	4.81976
17	6	DR	0.135052	90.9706	4.71474
17	7	DR	0.166921	81.8878	4.71185
17	8	DR	0.134782	85.9326	4.69752
17	9	DR	0.171944	81.5216	4.62572
17	10	DR	0.175824	72.1688	4.57331
18	0	DR	0.0281694	78.667	3.98399
18	1	DR	0.026359	75.819	4.41723
18	2	DR	0.0313094	78.8243	4.38574
18	3	DR	0.0289522	76.3555	4.37267
18	4	DR	0.0306486	72.7054	3.83138
18	5	DR	0.0332581	80.0846	3.81191
18	6	DR	0.0351441	75.0552	4.25782
18	7	DR	0.0357982	76.8051	4.23112
18	8	DR	0.0368839	77.4521	3.93823
18	9	DR	0.0344557	74.3063	3.84539
18	10	DR	0.034781	79.0905	3.92142
19	0	DR	0.0278471	63.439	4.19648
19	1	DR	0.0287739	64.4495	4.21627
19	2	DR	0.0342432	68.2629	4.32807
19	3	DR	0.0389482	64.7685	4.15682
19	4	DR	0.0357247	67.6339	4.36463
19	5	DR	0.0411298	73.0818	4.42264
19	6	DR	0.0422843	70.5788	4.42662
19	7	DR	0.0577461	67.6423	4.43921
19	8	DR	0.0528405	60.9984	4.33853
19	9	DR	0.0516809	65.7753	4.27674
19	10	DR	0.0599694	62.5272	4.26921
20	0	DR	0.0725178	98.458	4.05496
20	1	DR	0.076606	95.0878	4.08118
20	2	DR	0.0820486	89.3268	4.08186
20	3	DR	0.0916953	98.2522	4.22917
20	4	DR	0.096901	95.335	4.18535
20	5	DR	0.0883921	99.5993	4.15787
20	6	DR	0.0945195	94.0871	4.11311
20	7	DR	0.0902206	100.103	4.14031
20	8	DR	0.0895869	87.7444	4.07767
20	9	DR	0.0930878	96.255	4.09789
20	10	DR	0.11082	94.0277	4.05888
21	0	DR	0.0468008	84.3715	3.80436
21	1	DR	0.04783	87.4209	3.81289
21	2	DR	0.0523528	84.9087	3.73138
21	3	DR	0.0549666	82.0906	3.84064
21	4	DR	0.0574345	78.2522	3.68387
21	5	DR	0.0576445	80.7808	3.7584
21	6	DR	0.0605694	74.7581	3.71636
21	7	DR	0.0684079	80.6547	3.6588
21	8	DR	0.0646702	85.5748	3.6639
21	9	DR	0.0791005	77.9714	3.66259
21	10	DR	0.0761775	91.967	3.72248
22	0	DR	0.0365566	71.9316	3.51782
22	1	DR	0.0381431	65.9938	3.57756
22	2	DR	0.0466796	73.4219	3.69377
22	3	DR	0.0633468	73.5942	3.92057
22	4	DR	0.0702953	69.239	3.87534
22	5	DR	0.0674815	78.4265	3.96674
22	6	DR	0.0766974	77.993	4.00253
22	7	DR	0.0756388	72.3219	3.84749
22	8	DR	0.0859859	73.0094	4.10403
22	9	DR	0.0887181	75.8181	4.14063
22	10	DR	0.0817357	77.9177	4.19848
